# Supplementary material for: Cationic Axial Ligand Effects on Sulfur-Substituted Subphthalocyanines
Source: Molecules. 2022 Apr 26;27(9):2766. doi: 10.3390/molecules27092766 (PMC9105831; doi:10.3390/molecules27092766)
Supplement: Supplementary file 1 [file molecules-27-02766-s001.zip]

Archive with 1 entries (1 files):
- molecules-1669216-supplementary.pdf
